# Supplementary material for: New combinations for Pacific endemic species: Marquesan Poaceae, and Micronesian Myrtaceae
Source: PhytoKeys. 2013 Nov 4;(28):1–7. doi: 10.3897/phytokeys.28.6139 (PMC3881411; doi:10.3897/phytokeys.28.6139)
Supplement: XML Treatment for Cenchrus henryanus [file phytokeys.28.6139-treatment2.xml]

<!DOCTYPE tp:taxon-treatment
  PUBLIC "-//TaxonX//DTD Taxonomic Treatment Publishing DTD v0 20100105//EN" "tax-treatment-NSO.dtd">
<tp:taxon-treatment xmlns:tp="http://www.plazi.org/taxpub"><tp:treatment-meta><mixed-citation publication-type="journal"><person-group><name><surname>Tornabene</surname><given-names>Michael W.</given-names></name><name><surname>Wagner</surname><given-names>Warren L.</given-names></name></person-group><article-title>New combinations for Pacific endemic species: Marquesan Poaceae, and Micronesian Myrtaceae</article-title><source>PhytoKeys</source><day>4</day><month>11</month><year>2013</year><volume>2013</volume><issue>28</issue><fpage>1</fpage><lpage>7</lpage><pub-id pub-id-type="doi">10.3897/phytokeys.28.6139</pub-id></mixed-citation></tp:treatment-meta><tp:nomenclature><label>2.</label><tp:taxon-name>
                            <tp:taxon-name-part taxon-name-part-type="genus">Cenchrus</tp:taxon-name-part>
                            <tp:taxon-name-part taxon-name-part-type="species">henryanus</tp:taxon-name-part>
                            <object-id xmlns:xlink="http://www.w3.org/1999/xlink" xlink:type="simple">urn:lsid:ipni.org:names:77133590-1</object-id>
                            <object-id xmlns:xlink="http://www.w3.org/1999/xlink" xlink:type="simple">http://species-id.net/wiki/Cenchrus_henryanus</object-id>
                        </tp:taxon-name><tp:taxon-authority>(F. Br.) M. Tornabene &amp; W.L. Wagner</tp:taxon-authority><tp:taxon-status xmlns:xlink="http://www.w3.org/1999/xlink" xlink:type="simple">comb. nov.</tp:taxon-status><xref ref-type="fig" rid="F2">Fig. 2</xref><tp:nomenclature-citation-list><tp:nomenclature-citation><tp:taxon-name>Pennisetum henryanum</tp:taxon-name><comment> (Basionym) F. Br., Bernice P. Bishop Mus. Bull. 84: 61. 1931. TYPE. MARQUESAS ISLANDS: Nuku Hiva: Hakaui, precipitous slope of cliff, 0-100 m, 16 Jun 1921, F.B.H. Brown &amp; E.D.W. Brown 454 (Holotype: BISH- 188906!).</comment></tp:nomenclature-citation><tp:nomenclature-citation><tp:taxon-name>Pennisetum henryanum</tp:taxon-name><comment> F. Br. var. <italic>longisetum</italic> F. Br., Bernice P. Bishop Mus. Bull. 84: 61. 1931. Type. MARQUESAS ISLANDS. Nuku Hiva: near Hakaui, Tovii region, 1000 m, 2 Jul 1921, F.B.H Brown &amp; E.D.W. Brown 471 (Holotype: BISH- 92752!)</comment></tp:nomenclature-citation><tp:nomenclature-citation><tp:taxon-name>Pennisetum henryanum</tp:taxon-name><comment> F. Br. var. <italic>pluristylum</italic> F. Br., Bernice P. Bishop Mus. Bull. 84: 61. 1931. Type. MARQUESAS ISLANDS. Nuku Hiva: Taiohae, precipitous slopes of sea cliff, 20-800 m, 14 Jun 1921, F.B.H Brown &amp; E.D.W. Brown 454A (Holotype: BISH- 92793!)</comment></tp:nomenclature-citation></tp:nomenclature-citation-list></tp:nomenclature><tp:treatment-sec sec-type="Distribution"><title>Distribution.</title><p>Endemic to Marquesas Islands on Nuku Hiva and Fatu Hiva, from 800–1130 m. <italic><tp:taxon-name>Cenchrus henryanus</tp:taxon-name></italic> is known from only a single collection from Fatu Hiva.</p><fig id="F2" position="float" orientation="portrait"><label>Figure 2.</label><caption><p><italic><tp:taxon-name>Cenchrus henryanus</tp:taxon-name></italic> (F. Br.) M. Tornabene &amp; W.L. Wagner <bold>A</bold> Habit <bold>B</bold> Ligule <bold>C</bold> spikelet. Drawn from Perlman 10106 (US). Illustration by Alice Tangerini.</p></caption><graphic xmlns:xlink="http://www.w3.org/1999/xlink" xlink:href="PhytoKeys-028-001-g002.jpg" position="float" orientation="portrait" xlink:type="simple"/></fig></tp:treatment-sec></tp:taxon-treatment>
