# Supplementary material for: New combinations for Pacific endemic species: Marquesan Poaceae, and Micronesian Myrtaceae
Source: PhytoKeys. 2013 Nov 4;(28):1–7. doi: 10.3897/phytokeys.28.6139 (PMC3881411; doi:10.3897/phytokeys.28.6139)
Supplement: XML Treatment for Syzygium stelechanthoides [file phytokeys.28.6139-treatment3.xml]

<!DOCTYPE tp:taxon-treatment
  PUBLIC "-//TaxonX//DTD Taxonomic Treatment Publishing DTD v0 20100105//EN" "tax-treatment-NSO.dtd">
<tp:taxon-treatment xmlns:tp="http://www.plazi.org/taxpub"><tp:treatment-meta><mixed-citation publication-type="journal"><person-group><name><surname>Tornabene</surname><given-names>Michael W.</given-names></name><name><surname>Wagner</surname><given-names>Warren L.</given-names></name></person-group><article-title>New combinations for Pacific endemic species: Marquesan Poaceae, and Micronesian Myrtaceae</article-title><source>PhytoKeys</source><day>4</day><month>11</month><year>2013</year><volume>2013</volume><issue>28</issue><fpage>1</fpage><lpage>7</lpage><pub-id pub-id-type="doi">10.3897/phytokeys.28.6139</pub-id></mixed-citation></tp:treatment-meta><tp:nomenclature><label>1.</label><tp:taxon-name>
                            <tp:taxon-name-part taxon-name-part-type="genus">Syzygium</tp:taxon-name-part>
                            <tp:taxon-name-part taxon-name-part-type="species">stelechanthoides</tp:taxon-name-part>
                            <object-id xmlns:xlink="http://www.w3.org/1999/xlink" xlink:type="simple">urn:lsid:ipni.org:names:77133591-1</object-id>
                            <object-id xmlns:xlink="http://www.w3.org/1999/xlink" xlink:type="simple">http://species-id.net/wiki/Syzygium_stelechanthoides</object-id>
                        </tp:taxon-name><tp:taxon-authority>(Kaneh.) M. Tornabene &amp; W.L. Wagner</tp:taxon-authority><tp:taxon-status xmlns:xlink="http://www.w3.org/1999/xlink" xlink:type="simple">comb. nov.</tp:taxon-status><tp:nomenclature-citation-list><tp:nomenclature-citation><tp:taxon-name>Eugenia stelechanthoides</tp:taxon-name><comment> (Basionym) Kaneh. Bot. Mag. (Tokyo). 46: 669. 1932. <italic><tp:taxon-name>Jambosa stelechanthoides</tp:taxon-name></italic> (Kaneh.) Hosok. J. Jap. Bot. 16: 544. 1940. Type. CAROLINE ISLANDS: Kosrae: In a Horsfieldia forest at the middle altitudes on Mt. Matante, 29 Jul 1933, T. Hosokawa 6219 (Holotype: TAI).</comment></tp:nomenclature-citation></tp:nomenclature-citation-list></tp:nomenclature><tp:treatment-sec sec-type="Distribution"><title>Distribution.</title><p>Caroline Islands, known only from the island of Kosrae.</p></tp:treatment-sec><tp:treatment-sec sec-type="Note"><title>Note.</title><p>In the recently published World Checklist of <tp:taxon-name>Myrtaceae</tp:taxon-name>, <italic><tp:taxon-name>Eugenia stelechanthoides</tp:taxon-name></italic> Kaneh. was placed into synonymy with <italic><tp:taxon-name>Syzygium stelechantha</tp:taxon-name></italic> (Diels) Glassman. In his original publication, Kanehira acknowledges the close relationship of the two species, but also notes two major differences that correlate with distribution. Specimens from Kosrae (<italic><tp:taxon-name>Syzygium stelechanthoides</tp:taxon-name></italic>) have much larger leaves, as well as winged branchlets, while the specimens from Pohnpei (<italic><tp:taxon-name>Syzygium stelechantha</tp:taxon-name></italic>) do not. Upon examination of specimens of both species from Pohnpei, and Kosrae, as well as additional islands in the Caroline archipelago at US, only specimens from Kosrae exhibited the characteristics of <italic><tp:taxon-name>Syzygium stelechanthoides</tp:taxon-name></italic> described by Kanehira. Therefore, until a more in depth study can be performed on the Syzygium of the area, we find it best to maintain <italic><tp:taxon-name>Syzygium stelechanthoides</tp:taxon-name></italic> as a separate species.</p></tp:treatment-sec></tp:taxon-treatment>
